# Supplementary material for: Quantifying the regulatory effect size of cis-acting genetic variation using allelic fold change
Source: Genome Res. 2017 Nov;27(11):1872–84. doi: 10.1101/gr.216747.116 (PMC5668944; doi:10.1101/gr.216747.116)
Supplement: Supplemental Material [file supp_gr.216747.116_Supplemental_Software_S1.zip]

Archive with 11 entries (7 files):
- Supplemental_Software_S1/
- Supplemental_Software_S1/aFC/
- Supplemental_Software_S1/aFC/aFC.py
- Supplemental_Software_S1/aFC/README.md
- Supplemental_Software_S1/aFC/README.pdf
- Supplemental_Software_S1/__MACOSX/
- Supplemental_Software_S1/__MACOSX/._aFC
- Supplemental_Software_S1/__MACOSX/aFC/
- Supplemental_Software_S1/__MACOSX/aFC/._aFC.py
- Supplemental_Software_S1/__MACOSX/aFC/._README.md
- Supplemental_Software_S1/__MACOSX/aFC/._README.pdf
