# Supplementary material for: Quantifying the regulatory effect size of cis-acting genetic variation using allelic fold change
Source: Genome Res. 2017 Nov;27(11):1872–84. doi: 10.1101/gr.216747.116 (PMC5668944; doi:10.1101/gr.216747.116)
Supplement: Supplemental Material [file supp_gr.216747.116_Supplemental_Software_S1.zip › Supplemental_Software_S1/aFC/aFC.py]

import pysam;
import argparse;
import pandas;
import gzip;
import tempfile;
import subprocess;
import os;
import statsmodels.formula.api as smf;
import statsmodels.api as sm;
import copy;
import numpy;
import math;
import scikits.bootstrap as boot;
import time;
import warnings;

def main():
	parser = argparse.ArgumentParser()
	# REQUIRED
	parser.add_argument("--vcf", required=True, help="Genotype VCF")
	parser.add_argument("--pheno", required=True, help="Phenotype file")
	parser.add_argument("--qtl", required=True, help="File containing QTL to calculate allelic fold change for. Should contain tab separated columns 'pid' with phenotype (gene) IDs and 'sid' with SNP IDs. Optionally can include the columns 'sid_chr' and 'sid_pos', which will facilitate tabix retrieval of genotypes, greatly reducing runtime.")
	parser.add_argument("--geno", required=False, default="GT", help="Which field in VCF to use as the genotype. By default 'GT' = genotype. Setting to 'DS' will use dosage rounded to the nearest integer (IE 1.75 = 2 = 1|1).")
	parser.add_argument("--chr", type=str, help="Limit to a specific chromosome.")
	parser.add_argument("--log_xform", type=int, required=True, help="The data has been log transformed (1/0). If so, please set --log_base.")
	parser.add_argument("--o", required=True, help="Output file")
	
	# OPTIONAL
	parser.add_argument("--cov", help="Covariates file")
	parser.add_argument("--matrix_o", help="Output the raw data matrix used to calculate aFC for each QTL into the specific folder.")
	parser.add_argument("--boot", default=100, type=int, help="Number of bootstraps to perform for effect size confidence interval. Can be set to 0 to skip confidence interval calculation, which will greatly reduce runtimes.")
	parser.add_argument("--ecap", default=math.log(100,2), type=float, help="Absolute aFC cap in log2.")
	parser.add_argument("--log_base", default=2, type=int, help="Base of log applied to data. If other than 2, data will be converted to log2.")
	
	# disable warnings
	warnings.filterwarnings("ignore");
	
	global args;
	
	args = parser.parse_args()
	
	version = "0.1";
	print("");
	print("########################################################")
	print("                 Welcome to aFC v%s"%(version));
	print("  Authors: Pejman Mohammadi (pmohammadi@nygenome.org),\n           Stephane Castel (scastel@nygenome.org)")
	print("########################################################");
	print("");
	
	print("RUN SETTINGS");
	print("     Genotype VCF: %s"%(args.vcf));
	print("     Phenotype File: %s"%(args.pheno));
	if args.cov != None:
		print("     Covariate File: %s"%(args.cov));
	print("     QTL File: %s"%(args.qtl));
	print("     Genotype Field: %s"%(args.geno));
	print("     Log Transformed: %d"%(args.log_xform));
	if args.log_xform == 1:
		print("     Log Base: %d"%(args.log_base));
	if args.chr != None:
		print("     Chromosome: %s"%(args.chr));
		
	print("");
	
	if args.log_xform == 1:
		print("!! PLEASE ENSURE THAT YOUR DATA HAS BEEN LOG TRANSFORMED WITH A BASE OF %d !!"%args.log_base);
	elif args.log_xform == 0:
		print("!! PLEASE ENSURE THAT YOUR DATA HAS NOT BEEN LOG TRANSFORMED !!");
	
	print("");
	
	start_time = time.time();
	
	# get sample - column map from VCF
	print("1. Loading VCF...");
	vcf_map = sample_column_map(args.vcf);
	tabix_vcf = pysam.Tabixfile(args.vcf,"r");
	
	global df_cov;
	df_cov = pandas.DataFrame(columns=['ID']);
	if args.cov != None:
		print("1b. Loading covariates...");
		df_cov = pandas.read_csv(args.cov, sep="\t", index_col=False);
	
	#2 get sample - column map from phenotype file
	print("2. Loading phenotype data...");
	pheno_map = sample_column_map(args.pheno, line_key="#Chr", start_col=4);
	tabix_pheno = pysam.Tabixfile(args.pheno, "r");
		
	# 3 load fastQTL results
	print("3. Loading fastQTL results...");
	df_qtl = pandas.read_csv(args.qtl, sep="\t", index_col=False);
	
	print("4. Retrieving eSNP positions...");
	set_esnp = set(df_qtl['sid'].tolist());
	dict_esnp = {};
	
	if "sid_chr" in df_qtl.columns and "sid_pos" in df_qtl.columns:
		# eSNP positions are specified in file
		for index, row in df_qtl.iterrows():
			if args.chr == None or str(row['sid_chr']) == args.chr:
				dict_esnp[row['sid']] = [row['sid_chr'],int(row['sid_pos'])];
	else:
		# retrieve SNP positions from the VCF (since these are not included in the fastQTL output)
		print("     unpacking VCF...");
		# retrieve the SNP positions from the VCF
		tfile = tempfile.NamedTemporaryFile(delete=False);
		vcf_in = tfile.name;
		tfile.close();
		if args.chr != None:
			# retrieve only genotypes from the desired chromosome
			error = subprocess.call("tabix "+args.vcf+" "+args.chr+": | cut -f 1-3 > "+vcf_in, shell=True);
			if error != 0:
				print("     ERROR loading retrieving genotype data. Ensure tabix index exists and is current.");
				quit();
		else:
			error = subprocess.call("gunzip -c "+args.vcf+" | cut -f 1-3 > "+vcf_in, shell=True);
			if error != 0:
				print("     ERROR loading retrieving genotype data.");
				quit();
	
		stream_in = open(vcf_in, "r");
	
		current_chr = "";
	
		for line in stream_in:
			if line[0:1] != "#":
				#CHROM  POS     ID      REF     ALT     QUAL    FILTER  INFO    FORMAT
				columns = line.rstrip().split("\t");
			
				if columns[0] != current_chr:
					print("     chr: %s"%(columns[0]));
					current_chr = columns[0];
			
				if columns[2] in set_esnp:
					dict_esnp[columns[2]] = [columns[0],int(columns[1])];
					
		stream_in.close();
		
		os.remove(vcf_in);
	
	# determine how many total eQTL there are
	total_eqtl = 0;
	for esnp in df_qtl['sid'].tolist():
		if esnp in dict_esnp: total_eqtl += 1;
	
	# 5 retrieve phenotype positions
	print("5. Retrieving ePhenotype positions...");
	set_epheno = set(df_qtl['pid'].tolist());
	
	stream_in = gzip.open(args.pheno, "r");
	
	dict_ephenotype = {};
	for line in stream_in:
		if line[0:1] != "#":
			columns = line.rstrip().split("\t");
			#Chr    start   end     ID
			if columns[3] in set_epheno:
				dict_ephenotype[columns[3]] = [columns[0],int(columns[1])]
	
	stream_in.close();
	
	# 6 calculate effect sizes
	print("6. Calculating eQTL effect sizes...");
	stream_vcf = open
	
	completed = 0;
	
	stream_out = open(args.o, "w");
	stream_out.write("\t".join(df_qtl.columns.tolist()+['log2_aFC','log2_aFC_lower','log2_aFC_upper\n']));
	
	for index, row in df_qtl.iterrows():
		# now retrieve the genotypes for the snp
		# only for those individuals with phenotype data
		dict_geno = {};
		
		if row['sid'] in dict_esnp:
			if row['pid'] in dict_ephenotype:
				
				esnp = dict_esnp[row['sid']];
				records = tabix_vcf.fetch(esnp[0], esnp[1]-1, esnp[1]);
				
				snp_found = 0;
				for record in records:
					cols = record.rstrip().split("\t");
					if cols[2] == row['sid']:
						gt_index = cols[8].split(":").index(args.geno);
						snp_found = 1;
						for sample in pheno_map.keys():
							sample_col = cols[vcf_map[sample]];
							dict_geno[sample] = sample_col.split(":")[gt_index];
				if snp_found == 0:
					print("          WARNING: eSNP %s not found in VCF"%(row['sid']));
					stream_out.write("\t".join(map(str,row.tolist()))+"\t%f\t%f\t%f"%(float('nan'),float('nan'),float('nan'))+"\n");
					continue;
					
				# assume phenotype is within a megabase of SNP
				ephenotype = dict_ephenotype[row['pid']];
				
				records = tabix_pheno.fetch(ephenotype[0], ephenotype[1]-1, ephenotype[1]+1);
				
				dict_pheno = {};
				
				for record in records:
					cols = record.rstrip().split("\t");
					if cols[3] == row['pid']:
						for sample in dict_geno.keys():
							if args.log_xform == 1 and args.log_base != 2:
								# if data has been log transformed but is not in base 2 convert it
								dict_pheno[sample] = float(cols[pheno_map[sample]]) * math.log(args.log_base,2);
							else:
								dict_pheno[sample] = float(cols[pheno_map[sample]]);
				
				# make a dataframe with all covariates and genotype classes
				list_rows = [];
				
				for sample in dict_geno.keys():
					if args.geno == "GT":
						if "." not in dict_geno[sample]:
							list_rows.append([dict_geno[sample].count("1"),dict_pheno[sample]] + return_cov(sample));
					elif args.geno == "DS":
						list_rows.append([round(float(dict_geno[sample])),dict_pheno[sample]] + return_cov(sample));
				
				if len(list_rows) > 0:
					df_test = pandas.DataFrame(list_rows, columns=['geno','pheno']+["cov_"+x for x in df_cov['ID'].tolist()]);
				
					# drop samples without complete genotype data
				
					if args.matrix_o != None:
						df_test.to_csv(args.matrix_o+"/"+row['pid']+":"+row['sid']+".txt",sep="\t",index=False);
				
					# correct for covariates
					df_test = correct_covariates(df_test);
				
					esize = effect_size(df_test);
					stream_out.write("\t".join(map(str,row.tolist()))+"\t%f\t%f\t%f"%(esize[0],esize[1],esize[2])+"\n");
				else:
					stream_out.write("\t".join(map(str,row.tolist()))+"\t%f\t%f\t%f"%(float('nan'),float('nan'),float('nan'))+"\n");
					print("          WARNING: no individuals witih genotype data for eQTL %s - %s"%(row['pid'],row['sid']));
			else:
				if row['sid'] != "nan" and args.chr == None:
					print("          WARNING: positional information not found for ePhenotype %s"%(row['pid']));
				
			completed += 1;
				
			if completed % 100 == 0:
				print("     COMPLETED %d of %d = %f"%(completed, total_eqtl, float(completed)/float(total_eqtl)));
		else:
			if row['pid'] != "nan" and args.chr == None:
				print("          WARNING: positional information not found for eSNP %s"%(row['sid']));
	
	stream_out.close();
	
	duration = time.time() - start_time;
	print("COMPLETED - total runtime was %d seconds"%(duration));

def return_cov(sample):
	global df_cov;
	
	if sample in df_cov.columns:
		return(df_cov[sample].tolist());
	else:
		return([]);
	
def sample_column_map(path, start_col=9, line_key="#CHR"):
	stream_in = gzip.open(path, "r");
	
	out_map = {};
	for line in stream_in:
		if line_key in line:
			line = line.rstrip().split("\t");
			for i in range(start_col,len(line)):
				out_map[line[i]] = i;
		
			break;
	
	stream_in.close();
	
	return(out_map);

def correct_covariates(df_test):
	global df_cov;
	
	if len(df_cov.index) > 0:
		# correct for covariates
		# add genotype categorical covariates
		cov_homo_ref = [int(x == 0) for x in df_test['geno']];
		if sum(cov_homo_ref) > 0:
			df_test['cov_homo_ref'] = cov_homo_ref;
	
		cov_homo_alt = [int(x == 2) for x in df_test['geno']];
		if sum(cov_homo_alt) > 0:
			df_test['cov_homo_alt'] = cov_homo_alt;
	
		cov_ids = [x for x in df_test.columns if "cov_" in x];
	
		# convert categorical covariates to n-1 binary covariates
		new_cols = {};
		drop_cols = [];

		for xcov in cov_ids:
			if df_test.dtypes[xcov] == object:
				values = list(set(df_test[xcov]))[1:];
				for xval in values:
					xname = xcov+"_"+xval;
					new_cols[xname] = [int(x == xval) for x in df_test[xcov]];
		
				drop_cols.append(xcov);

		df_test.drop(drop_cols,axis=1,inplace=True);
		for xcov in new_cols.keys():
			df_test[xcov] = new_cols[xcov];
		cov_ids = [x for x in df_test.columns if "cov_" in x];
	
		# NOTE any variable that is a string will be treated as categorical - this is the same functionality as FASTQTL, so good
		# see: http://statsmodels.sourceforge.net/devel/example_formulas.html
	
		xformula = "pheno ~ "+"+".join(cov_ids);
		result = smf.ols(formula=xformula, data=df_test).fit();
	
		# use only significant (95% CI doesn't overlap 0) covariates to correct expression values
		# do not include intercept or genotypes in correction
	
		drop_covs = [];
		for xcov in list(result.params.index):
			if xcov in df_test.columns:
				coeffecient = result.params.loc[xcov];
				upper_ci = result.conf_int(0.05).loc[xcov][1];
				lower_ci = result.conf_int(0.05).loc[xcov][0];
				if (lower_ci <= 0 and upper_ci >= 0):
					drop_covs.append(xcov);
	
		# drop insignificant covariates
		df_test.drop(drop_covs, axis=1, inplace=True);
		cov_ids = [x for x in df_test.columns if "cov_" in x];
	
		# redo regression without insignificant covs
		if len(cov_ids) > 0:
			xformula = "pheno ~ "+"+".join(cov_ids);
			result = smf.ols(formula=xformula, data=df_test).fit();	
		
			df_test_corrected = copy.deepcopy(df_test);
			for xcov in list(result.params.index):
				coeffecient = result.params.loc[xcov];
				if xcov == "Intercept" or xcov == "cov_homo_ref" or xcov == "cov_homo_alt":
					df_test_corrected[xcov] = [0] * len(df_test_corrected.index);
				else:
					df_test_corrected[xcov] = [x * coeffecient for x in df_test_corrected[xcov]];
		
			# add residual to dataframe
			df_test_corrected['pheno_cor'] = [row['pheno'] - sum(row[2:len(row)]) for index, row in df_test_corrected.iterrows()];
	
		else:
			# if none of the covariates are significant then just leave the values as is
			df_test_corrected = copy.deepcopy(df_test);
			df_test_corrected['pheno_cor'] = df_test_corrected['pheno'];
	else:
		# covariates not provided
		df_test_corrected = copy.deepcopy(df_test);
		df_test_corrected['pheno_cor'] = df_test_corrected['pheno'];

	
	return(df_test_corrected);

def effect_size(df_test):
	import argparse;
	# calculate effect size
	esize = calculate_effect_size(df_test['geno'].tolist(),df_test['pheno_cor'].tolist());
	
	# calculate 95% CI for effect size using BCa bootstrapping
	if args.boot > 0:
		ci = boot.ci((df_test['geno'].tolist(),df_test['pheno_cor'].tolist()), statfunction=calculate_effect_size, alpha=0.05, n_samples=args.boot, method="bca");
	else:
		ci = [float('nan'),float('nan')];
	
	return([esize, ci[0],ci[1]]);

def calculate_effect_size(genos,phenos):
	global args;
	
	# in cases where there is only a single genotype in the data return nan
	if len(set(genos)) == 1:
		return(float('nan'));
	
	if args.log_xform == 1:
		# M5 - for log2 transformed data
	
		#1 need to prepare 4 estimates
		p_m = {};
		p_m[0] = numpy.mean([expr for expr, geno in zip(phenos, genos) if geno == 0]);
		p_m[1] = numpy.mean([expr for expr, geno in zip(phenos, genos) if geno == 1]);
		p_m[2] = numpy.mean([expr for expr, geno in zip(phenos, genos) if geno == 2]);
	
		log2ratio_M2M0 = bound_basic(p_m[2] - p_m[0], -args.ecap, args.ecap);
		log2ratio_M1M2 = bound_basic(p_m[1] - p_m[2], -1.0000001, args.ecap)
		log2ratio_M1M0 = bound_basic(p_m[1] - p_m[0], -1, args.ecap);
	
		p_delta = {};
	
		p_delta[1] = math.pow(2,log2ratio_M2M0);
		p_delta[2] = float(1) / (math.pow(2,log2ratio_M1M2+1) - 1)
		p_delta[3] = math.pow(2,log2ratio_M1M0+1) - 1;
	
		X = sm.add_constant(genos);
		result = sm.OLS(phenos,X).fit();
		result_coef = bound_basic(result.params[1]*2, -args.ecap, args.ecap);
		p_delta[4] = math.pow(2,result_coef);
	
		for x in p_delta.keys():
			p_delta[x] = bound_basic(p_delta[x], math.pow(2,-args.ecap), math.pow(2,args.ecap));
	
		stdevs = {};
		
		# pick the estimate that minimizes residual variance
		for i in range(1,5):
			stdevs[i] = numpy.std([yi - calculate_expected_expr(p_delta[i], xi) for xi, yi in zip(genos, phenos)]);
			
		min_delta = min([x for x in stdevs.values() if math.isnan(x) == False]);
		use_delta = 0;
		for delta in range(1,5):
			if stdevs[delta] == min_delta:
				use_delta = delta;
				break;
		p_delta[0] = float('nan');
		
		return(math.log(p_delta[use_delta],2));
	else:
		# linear regression on untransformed data
		X = sm.add_constant(genos);
		result = sm.OLS(phenos,X).fit();
		# ensure intercept is positive
		b0 = bound_basic(result.params[0], numpy.finfo(float).eps, float('inf'));
		# calculate the effect size
		use_delta = (float(2 * result.params[1]) / float(b0)) + 1;
		
		# bound delta between caps
		if use_delta < 0:
			if result.params[1] > 0:
				use_delta = math.pow(2, args.ecap);
			else:
				use_delta = math.pow(2, -args.ecap);

		# bound effect size between -args.ecap and args.ecap in log space
		use_delta_log = math.log(use_delta, 2);
		use_delta_log_bounded = bound_basic(use_delta_log, -args.ecap, args.ecap);
		
		return(use_delta_log_bounded);

def bound_basic(x, l, h):
	y = min([x,h]);
	y = max([y,l]);
	if math.isnan(x) == True: y = float('nan');
	return(y);
		
def calculate_expected_expr(delta, alt_alleles):
	if math.isnan(delta) == False:
		return(math.log((2 - alt_alleles) + (delta * alt_alleles), 2));
	else:
		return(float('nan'));
	
if __name__ == "__main__":
	main();
	 
